# Supplementary material for: Understanding Practical, Robust Implementation and Sustainability of Home-based Comprehensive Sexual Health Care: A Realist Review
Source: AIDS Behav. 2024 Jul 4;28(10):3338–49. doi: 10.1007/s10461-024-04415-x (PMC11427609; doi:10.1007/s10461-024-04415-x)
Supplement: Supplementary file 3 — Supplementary Material 3 [file 10461_2024_4415_MOESM3_ESM.xlsx]

## Sheet: Blad1
‘Understanding practical, robust implementation and sustainability of home-based comprehensive sexual health care: a Realist Review’.
Goense*, Doan, Kpokiri, Evers, Estcourt, Crutzen, Klausner, Tang, Baraitser, Hoebe, Dukers-Muijrers. *c.goense@maastrichtuniversity.nl
Supplementary information 3. Included studies that assessed home-based comprehensive sexual health care, basic characteristics and key findings that contributed to PRISM
REF #	Type	Study design	First author	Year	Full title	N	Target population	Continent	Key findings	Contributes to:
57	Intervention	Non-randomized studies	Agusti	2020	Outreach HIV testing using oral fluid and online consultation of the results: Pilot intervention in Catalonia	834	MSM, (migrant)SW, TGW	Europe	Offering ST in outreach, with analysis, checking results online is viable option for MSM, FSW and TGW, considered cost-effective	Reach, Effectiveness, Maintenance
32	Intervention	Mixed methods studies	Ahmed-Little	2016	Attitudes towards HIV testing via home-sampling kits ordered online (RUClear pilots 2011-12)	3062	General population (higher risk)	Europe	Online ordering and home sampling with DBS is acceptable especially among young adults; increases accessability for never-tested; salivary tested could be considered as less invasive method, but studies recommend DBS for accuracy	Reach, Effectiveness, Implementation
68	Intervention	Randomized controlled trial	Asiimwe	2014	Accuracy of un-supervised versus provider-supervised self-administered HIV testing in Uganda: A randomized implementation trial	246	Fishing community	Africa	Sensitivity of unsupervised HST was satisfactory, but not able to demonstrate non-inferiority when compared to provider supervised oral HST, not providing convicing evidence but supports use of unsupervised HST	Effectiveness
xx	Acceptability	Quantitative descriptive studies	Babatunde	2022	Assessment of knowledge and acceptability of HIV self-testing among students of selected universities in southwest Nigeria: an online cross-sectional study	155	Undergraduate students	Africa	Average knowledge and high acceptability of HIVST among students in Africa; no differences between subgroups; most students had concerns and preferred HIVST	Reach, Maintenance
20	Intervention	Non-randomized studies	Baraitser	2019	User preference for HIV self-testing or self-sampling within a free online sexual health service: a service evaluation	1466	General population	Europe	Public provision of ST through online portal is likely to be high acceptable among general population, as addition to clinic-based. Choices: two thirds chose ST because immidiate results	Reach, Effectiveness, Maintenance
56	Intervention	Non-randomized studies	Belza	2014	Low knowledge and anecdotal use of unauthorized online HIV self-test kits among attendees at a street-based HIV rapid testing programme in Spain	3340	MSM and MSW	Europe	Knowledge and use of ST is analysed among heterogeneous group; Knowledge was found for only 13%; previous use even smaller; 32 undiagnosed HIV detected (prev: 0.4% MSM/0.1% women)	Reach, Effectiveness
40	Intervention	Randomized controlled trial	Biello	2021	HIV self-testing and STI self-collection via mobile apps: experiences from two pilot randomized controlled trials of young men who have sex with men	QNT 80; QLT 37	(Y)MSM	North America	HIVST and STI self collection was highly acceptable, HIVST uptake was higher in this study than elsewhere; Ordering kit through app was acceptable, without difficulties; Most common reason not ordering was low self perceived risk; Clinic and self-testing are complementary	Reach, Effectiveness, Adoption, Maintenance
29	Intervention	Non-randomized studies	Cannon	2022	Feasibility of a novel self-collection method for blood samples and its acceptability for future home-based PrEP monitoring	141	People who use PrEP&	North America	Interest in home based PrEP services, self-collection with Tasso device was acceptable and feasible, good agreement with venipuncture samples, use of two devices, could overcome barriers to HB-PrEP implementation	Reach, Effectiveness, Maintenance
xx	Intervention	Mixed methods studies	Carballo-Diéguez	2012	Will gay and bisexually active men at high risk of infection use over-the-counter rapid HIV tests to screen sexual partners?	57	MSM	North America	Most participants were enthousiast OTC Home tests that they could use with their partner, variety of oppinions on when and where to discuss possible home-test	Reach, Effectiveness
88	Intervention	Non-randomized studies	Carnevale	2019	At Home Testing for Sexually Transmitted Infections During the COVID-19 Pandemic	201	MSM, transgender individuals, heterosexual males and females at increased risk for HIV	North America	Comparing participants characteristics from returning to non-returning kits. Well received by patients. New STI found, no HIV. Challenges with sending postal kits because covid-pandemic, refrained from syphilis testing.	Reach, Effectiveness, Implementation
73	Intervention	Non-randomized studies	Catania	2020	Oral HIV Self-Implemented Testing: Performance Fidelity Among African American MSM	178	(AA) MSM	North America	Some AAMSM need additional support in testing with oral home-test, this is dependent on levels of social stigma	Reach, Effectiveness, Adoption, Implementation
27	Intervention	Mixed methods studies	Chasco	2021	Mixed-Methods Evaluation of the Incorporation of Home Specimen Self-Collection Kits for Laboratory Testing in a Telehealth Program for HIV Pre-exposure Prophylaxis	QNT 77; QLT 21	People who use PrEP&	North America	Use of home kits was associated with higher likelihood of anorectal and pharyngeal testing, but lower for blood specimen, influencing clients decision: self efficacy/time/convenience, privacy/confidientiality, home-kit may decrease loss across PrEP care	Reach, Effectiveness, Adoption, Maintenance
55	Intervention	Non-randomized studies	Chiu	2016	Correlates of requesting home HIV self-testing kits on online social networks among African-American and Latino men who have sex with men	AA/L 76; MSM 36	(AA/Latino) MSM	North America	Correlates between home HIVST among SNS MSM, likely to request a home test when unsure about HIV status, long duration since last time testing, and having sex under alcohol influence. Evidence that able to reach individuals at risk for HIV and not testing regularly, by using SNS, free kits available. Explore potential for SNS social network to deliver tests	Reach, Effectiveness
xx	Acceptability	Quantitative descriptive studies	Clarke	2022	Assessment of online self-testing and self-sampling service providers for sexually transmitted infections against national standards in the UK in 2020	31	General population	Europe	Collection of online testing providers: often conflict with national guidelines, e.g., lack of triage, lack of appropriate health info for clients, lack of licensed tests, or incorrect specimen use	Adoption
xx	Acceptability	Quantitative descriptive studies	Cushman	2019	Attitudes and preferences regarding the use of rapid self-testing for sexually transmitted infections and HIV in San Diego area men who have sex with men	109	MSM	North America	Strong preference for use of rapid oral HIV test and self-collection of STI at home, wide variety of feasible alternative testing venues; No known prior exposure was important reason not to get tested; preference for electronic delivery of results.	Reach*
xx	Acceptability	Qualitative study	Daniels	2018	Getting HIV self-test kits into the home for young African American MSM in Los Angeles: A qualitative report	21	(YAA) MSM	North America	Community leaders and families influenced feasibility of home-based testing for African American MSM in LA; causal pathway where community leaders must introduce self-testing with help of MSM community members, and secondly self-testing should be explained by community leaders to families.	Reach, Maintenance
58	Acceptability	Quantitative descriptive studies	d'Elbée	2018	Preferences for linkage to HIV care services following a reactive self-test: discrete choice experiments in Malawi and Zambia	941	(Black African) General population	Africa	Fear of stigma and need for privacy main barriers to current services, participants would like follow-up after ST (by HCP) and long waiting time is main barrier linkage to care	Reach, Maintenance
xx	Acceptability	Qualitative study	Dodds	2018	Acceptability of HIV self-sampling kits (TINY vial) among people of black African ethnicity in the UK: a qualitative study	FGD=12; IDI= 9	People with African ethnicity	Europe	Not regarded as panacea, but specialist very interested in extent to which SSK is offered to increase decision making and health autonomy, specialist and users are cautious, with concerns that involves low levels of interacties (no social support). Needs strenghtening in order to secure confidence and acceptability, people need the necessary skills, resources. Demonstrate how they add value!	Adoption*
33	Intervention	Non-randomized studies	Driver	2017	HIV testing within the African community using home-based self collection of oral samples	100	African community	Australia	Majority of respondents found the test easy to undertake, a number of specimens were incorrectly collected, difficulties with being responsible for HIV test results, reporting back was lower	Reach, Effectiveness, Adoption, Implementation, Maintenance
74	Acceptability	Quantitative descriptive studies	Dulai	2021	Awareness of and intention to use an online sexually transmitted and blood-borne infection testing service among gay and bisexual men in British Columbia, two years after implementation	1272	(GB)MSM	North America	Opportunities for target future promotion of GCO to those who are less likely to be aware of service, like withouth testing history, less connected to gay community, etc. Suggested promotional messages regarding the awareness	Reach, Maintenance
xx	Acceptability	Qualitative study	Eaton	2018	Do young black men who have sex with men in the deep south prefer traditional over alternative STI testing?	36	(YB)MSM	North America	importance of testing options to respond to diverse needs of individuals with varying ages preferences and resources; traditional clinical encounters to ensure trusts confidentially and legitimacy of provider; participants were not particular enthousiastic about ST because of lack of awareness of accuracy and concerns about treatment seeking	Reach, Effectiveness
42	Intervention	Non-randomized studies	Elliot	2016	Identifying undiagnosed HIV in men who have sex with men (MSM) by offering HIV home sampling via online gay social media: A service evaluation	17361	MSM, female sex workers(FSW), young women	Europe	Maximising HIV testing opportunities and reducing barriers to testing, online test ordering and home sampling is acceptable, confirmed linkage to care is comparable to outreach setting, possible underestimation through engagement further services under different identity	Reach, Effectiveness
61	Intervention	Non-randomized studies	Fisher	2015	Home sampling for sexually transmitted infections and HIV in men who have sex with men: A prospective observational study	574	MSM	Europe	Home sampling was acceptable and uptake was high, viable alternative to asymptomatic MSM contacting the clinic for a screening, especially offered in HIV outpatient clinics where STI testing is not integral part of HIV care. Facilitate in recognition of undiagnosed STI	Reach, Effectiveness
70	Acceptability	Mixed methods studies	Flowers	2017	Preparedness for use of the rapid result HIV self-test by gay men and other men who have sex with men (MSM): a mixed methods exploratory study among MSM and those involved in HIV prevention and care	QNT 999; QLT 55	MSM	Europe	Acceptability of ST potentially increases uptake, individually: health and HIV literacy and awareness; concerns on lack of engagement with regular services, HCP view: concerns on follow up etc.	Reach, Effectiveness, Adoption, Implementation, Maintenance
67	Intervention	Mixed methods studies	Frasca	2014	Attitude and behavior changes among gay and bisexual men after use of rapid home HIV tests to screen sexual partners	27	(GB)MSM	North America	Experience of home test kit coincided (for half of the participants) with generalised shift in expressed attitudes and feelings. Some were more selective about their partners, some discussed safety more consistently. HT is unlikely to be adopted when costs are high	Effectiveness
xx	Acceptability	Qualitative study	Freeman	2018	Perceptions of HIV Self-Testing Among Men Who Have Sex With Men in the United States: A Qualitative Analysis	46	MSM	North America	Convenience, privacy and confidentiality of HIVST removes barriers and helps with acces to testing, increased frequency of testing including those who never tested. Limited by price of tests, and lower sensitivity of tests	Reach, Adoption*
51	Intervention	Mixed methods studies	Giguere	2020	Use of HIV Self-Testing Kits to Screen Clients Among Transgender Female Sex Workers in New York and Puerto Rico	279	TGSW	North America	HIVST to screen was feasible and acceptable among TFSW, they were able to use the HIVST and led to expanded access to testing for populations that may be unaware	Reach, Effectiveness, Adoption, Implementation, Maintenance
xx	Acceptability	Quantitative descriptive studies	Goense	2022	Intention to use and acceptability of home-based sexual health care among men who have sex with men who previously attended clinic-based sexual health care	154	(clinic visiting) MSM	Europe	Most participants tested within clinic during covid, high intention to use self-sampling testing, preferably ordered online and home delivered, online instructions; Positive attitude towards counselling and topics discussed PrEP and ways of testing. Acceptability	Reach, Effectiveness
xx	Intervention	Non-randomized studies	Grov	2016	Recruiting A US national sample of HIV-negative gay and bisexual men to complete at-home self-administered HIV/STI testing and surveys: Challenges and opportunities	5010	(GB)MSM	North America	Able to engage a panel, effect sizes small, additional barriers with men of color, advice of using other digital platforms	Reach, Effectiveness, Maintenance
44	Intervention	Non-randomized studies	Grov	2019	Recruiting vulnerable populations to participate in HIV prevention research: findings from the Together 5000 cohort study	1071	At-risk men, TGW, TGM	North America	Return rates were high, most vulnerable individuals were likely lost-to-follow-up, online methods not meant to supplant traditional face-to-face methods	Reach, Effectiveness, Maintenance
xx	Acceptability	Quantitative descriptive studies	Han	2014	HIV self-testing among online MSM in China: implications for expanding HIV testing among key populations	1342	MSM	Asia	Many MSM in China have already used ST, but there is alwasy room for expansion and improvement to expand coverage of testing services for online MSM; HIV ST can effectively reach high-risk MSM and facilitates higher frequency testing	Reach, Effectiveness, Maintenance
65	Intervention	Non-randomized studies	Hoyos	2013	Never tested for HIV in Latin-American migrants and Spaniards: prevalence and perceived barriers	5920	Migrants	Europe	Knowlegde about existence of SS is low and actual use is anecdotic, it has high potential and could constitute a valuable diagnostic option to promote HIV testing; low previous use of SS but also still unavailable in countries; could increase testing among undertested MSM	Reach, Effectiveness
xx	Acceptability	Quantitative descriptive studies	Hoyos	2016	Knowledge, actual and potential use of HIV self-sampling testing kits among MSM recruited in eight European countries	8226	MSM	Europe	Differences in HIV testing and barriers between Latin America and Europeans, migrants were more likely to have ever been tested. Equal acces to health services for both migrants and natives has satisfactory results in terms of uptake	Reach, Effectiveness
xx	Acceptability	Quantitative descriptive studies	Iliyasu	2020	Acceptability and correlates of HIV self-testing among university students in northern Nigeria	399	University students	Africa	HIV testing and couselling was low among university student, but majority was willing to HIVST; training peer-educators, counselling hotlines, reliable and subsidized test kits, and strenghting linkage to care	Reach*
60	Intervention	Non-randomized studies	Jin	2019	An Internet-Based Self-Testing Model (Easy Test): Cross-Sectional Survey Targeting Men Who Have Sex With Men Who Never Tested for HIV in 14 Provinces of China	879	MSM	Asia	Internet based ST is effective approach for previously never tested MSM, also promise strategy for HIV diagnosed to seek linkage to care.	Reach, Effectiveness
37	Intervention	Mixed methods studies	John	2019	Gay and bisexual men’s experiences using self-testing kits for HIV and rectal and urethral bacterial sexually transmitted infections: Lessons learned from a study with home-based testing	QNT 1070; QLT 11	MSM	North America	Evidence on ease of GBM completing ST procedures, leasons learned: ability to speak to study staff, importance of multiple piece of information (clear and consistent instructions supporting video), lower resolution video, additional info for rectal swabs, better quality packages, support patients well-being efforts	Reach, Effectiveness, Maintenance
xx	Acceptability	Mixed methods studies	Kaneko	2022	Increasing access to HIV testing for men who have sex with men in Japan using digital vending machine technology	QNT 222; QLT 54	MSM	Asia	Acceptability and feasible vending machine use for HIVST distribution, potentially increase HIV testing among MSM, most likely uptake when free of charge, wihout previous testing experience willing to try DVM ST distribution	Reach, Effectiveness, Maintenance
xx	Intervention	Randomized controlled trials	Kelvin	2018	Offering self-administered oral HIV testing to truck drivers in Kenya to increase testing: a randomized controlled trial	305	(Black African) Truck drivers	Africa	Self-administered oral HIV testing may increase HIV testing rates among truck drivers	Reach, Effectiveness, Maintenance
xx	Acceptability	Qualitative study	Kelvin	2020	Choice in HIV testing: the acceptability and anticipated use of a self-administered at-home oral HIV test among South Africans	20	General population	Africa	Population level: ST may be the most appropriate for people who already have experienced HTC with a provider; Individual: use the test themselves when already experienced HTC and have knowledge, expressed differences in personal trust of the test in general and oral or blood collection	Reach*
66	Intervention	Qualitative study	Knight	2019	Qualitative analysis of the experiences of gay, bisexual and other men who have sex with men who use GetCheckedOnline.com: a comprehensive internet-based diagnostic service for HIV and other STIs	37	MSM	North America	Positive experience with GCO, review it as integrated with clinic-based services and may enhance testing behavior (frequency and timing), could cause missed opportunities for co-occuring conditions	Effectiveness
xx	Acceptability	Quantitative descriptive studies	Lau	2020	Prevalence of and factors associated with behavioral intention to take up home-based HIV self-testing among male clients of female sex workers in China - an application of the Theory of Planned Behavior	303	(M)C(F)SW	Asia	Health promotion should be evidence-based (TPB), promotion could take place online and venue-based, seminate advantages to MCFSW, positive attitude is associated with intention HIVST uptake	Reach, Effectiveness, Maintenance
41	Intervention	Non-randomized studies	Lebina	2019	Feasibility of community-based HIV self-screening in South Africa: A demonstration project	2061	Men, young women and sex workers (SW)	Africa	Linkage to confirmatory testing was low among unsupervised group, HIV self-screening should consider distirbution methods, increasing awareness, cost effectiveness, possibly using mobile teams; succesful in reaching young women, seks workers and men over 24, home-based mobile site and workplace were preferred places	Reach, Effectiveness, Maintenance
28	Intervention	Non-randomized studies	Leenen	2020	Pilot implementation of a home-care programme with chlamydia, gonorrhoea, hepatitis B, and syphilis self-sampling in HIV-positive men who have sex with men.	110	HIV+ MSM	Europe	Pilot implementation for HIV positive MSM, tested for STI and HIV, and comprehensive sexual health care, high acceptance of kit, implementer involvement, challenges with syphilis dianogses (blood sampling)	Reach, Effectiveness, Adoption, Implementation, Maintenance
43	Acceptability	Mixed methods studies	Leenen	2021	Systematic Development of an Intervention to Promote Self-Sampling for HIV and Sexually Transmitted Infections for Men Who Have Sex With Men: An Intervention Mapping Approach	110	MSM	Europe	IM approach benefited development process, ensuring clarity, and solid base for implementation	Reach, Effectiveness, Adoption, Implementation, Maintenance
35	Intervention	Non-randomized studies	Lippman	2018	High Acceptability and Increased HIV-Testing Frequency After Introduction of HIV Self-Testing and Network Distribution Among South African MSM	127	MSM	Africa	Both oral and fingerstick testing, high uptake and acceptability of HIVST; recommended availability of both oral and blood testing	Reach, Effectiveness, Maintenance
45	Intervention	Mixed methods studies	Loos	2016	Acceptability of a Community-Based Outreach HIV-Testing Intervention Using Oral Fluid Collection Devices and Web-Based HIV Test Result Collection Among Sub-Saharan African Migrants: A Mixed-Method Study	QNT 780; QLT 10	(African) Migrants	Europe	Promising results for oral fluid HIVST among subsaharan African groups, replicated and evaluated more rigorously before upscale. Acceptance was highest in churches, highlighting potentials for outreach, result collection was better as well, role of religious leaders is important	Reach, Effectiveness
23	Intervention	Non-randomized studies	MacGowan	2018	Pilot evaluation of the ability of men who have sex with men to self-administer rapid HIV tests prepare dried blood spot cards and interpret test results Atlanta Georgia 2013	22	MSM	North America	Adresses gap in use of HIVST by untrained MSM, one in four produced bad quality, correct interpretation is crucial for HIVST. Clarification of instructions, writtend and by video is advised, also images of puncture site	Reach, Effectiveness, Implementation
53	Intervention	Non-randomized studies	Maksut	2016	A Test of Concept Study of At-Home, Self-Administered HIV Testing With Web-Based Peer Counseling Via Video Chat for Men Who Have Sex With Men	20	(AA/Black)MSM	North America	Acceptance and feasibility of at-home self-collection HIV testing with video-chat based peer counselling. Important step to filling an unmet need	Reach, Effectiveness
64	Intervention	Non-randomized studies	Manavi	2017	Observational study of factors associated with return of home sampling kits for sexually transmitted infections requested online in the UK	3099	General population	Europe	Sampling kits from pharmacies were less likely to returned, Heterosexual men with high SES were less likely to return SST; suspect that obtaining should be improved for better return	Reach, Effectiveness, Maintenance
xx	Acceptability	Quantitative descriptive studies	Maté	2020	Potential of HIV self-sampling to increase testing frequency among gay, bisexual, and other men who have sex with men, and the role of online result communication: Online cross-sectional study	5019	(GB)MSM	Europe	SST has high potential to increase frequency of HIV testing, more than half reported that it would increase their frequency, privacy, not having to reveal orientation and discuss sexlife facilitates home testing	Reach, Effectiveness, Maintenance
38	Intervention	Non-randomized studies	Mbopi-Kéou	2020	Launching HIV self-testing in a multicultural setting in Cameroon	322	General population	Africa	HIVST makes learning status simpler, private and convenient, offers great promise for increasing knowledge of status; key penetration for African rural areas is the translation in local languages	Reach, Effectiveness, Maintenance
xx	Acceptability	Quantitative descriptive studies	Miners	2019	Preferences for HIV testing services among men who have sex with men in the UK: A discrete choice experiment	620	MSM	Europe	HIV testing bij HCP is valued, for minority of respondent remote testing would benefit, remote testing should be viewed as supplementary	Reach, Maintenance
xx	Acceptability	Quantitative descriptive studies	Mokgatle	2017	High Acceptability of HIV Self-Testing among Technical Vocational Education and Training College Students in Gauteng and Northwest Province: What Are the Implications for the Scale Up in South Africa?	3662	College students (TVET)	Africa	Uptake of available services was high, although low amount of students were aware of HIVST services there was high acceptability, and would uptake with partners; costs of kit was potential barrier to uptake, especially in poor resource environment	Reach, Effectiveness
xx	Intervention	Randomized controlled trial	Mulubwa	2019	Community based distribution of oral HIV self-testing kits in Zambia: a cluster-randomised trial nested in four HPTN 071 (PopART) intervention communities	HIVST 13267; NONST 13706	General population	Africa	Door-to-door offered HIVST had effect on knowledge of HIV status of general Zambian popualtion, especially men. Effect was driven by increasd acceptability of HIVST; findings suggests previously unreached population; unit costs decreased by time because of awareness of HIVST possibilities and lay counsellors became more familiar with offering it.	Effectiveness
xx	Intervention	Non-randomized studies	Nash	2021	Acceptability and usability of HIV self-tests in two European countries: findings from surveys of clients at non-governmental organisations in Lithuania and Italy	LT 138; IT 28	General population	Europe	Both in Italy and Lithuania HIVST are available but not fully integrated, good acceptability and viable test options, many would not be able to pay the costs, current testing instructions should be improved for higher usability	Reach, Effectiveness, Implementation*
xx	Acceptability	Qualitative study	Nnko	2020	Female sex workers perspectives and concerns regarding HIV self-testing: an exploratory study in Tanzania	227	Female sexworkers (FSW)	Africa	Great enthusiasm for use when available, HIVST will increase privacy and confidentiality, key factors to motivate FSW towards HIVST; would minimize dependence on health workers for testing	Reach, Effectiveness
25	Intervention	Non-randomized studies	Norelli	2021	Scaling Up CareKit: Lessons Learned from Expansion of a Centralized Home HIV and Sexually Transmitted Infection Testing Program	775	MSM	North America	Most success when home testing was central part of intervention and kit return was incetivized, Oral fluid prefered by MSM, reliable and regorous tests addresses barriers to in person screening (amplified for MSM, LGBTQ communities)	Reach, Effectiveness, Adoption, Implementation, Maintenance
xx	Acceptability	Quantitative descriptive studies	O'Donnell	2019	Inequalities in HIV testing uptake and needs among men who have sex with men living in Ireland: findings from an internet survey	2770	MSM	Europe	HIV testing inequalities exist among MSM in Ireland, HIV test results received were particilarly low among lower educated and younger MSM; recommended free and convenient HIV testing services in wider settings (home sampling)	Reach, Effectiveness
xx	Acceptability	Qualitative study	Pérez	2016	I Know that I Do Have HIV but Nobody Saw Me': Oral HIV Self-Testing in an Informal Settlement in South Africa	11	General population	Africa	Home oral ST could potentially overcome barriers for men and youth to get tested; may be acceptable for people who decline clinic-based testing; benefits are easy to use, provides an alternative for clients concerned about confidentiality	Reach, Effectiveness
47	Intervention	Non-randomized studies	Phanuphak	2018	What would you choose: Online or Offline or Mixed services? Feasibility of online HIV counselling and testing among Thai men who have sex with men and transgender women and factors associated with service uptake	571	MSM, TGW	Asia	Feasibility of online pre-test counselling and online, supervised HIVST (by HCP), implementation offering online, mixed and offline options is feasible	Reach, Effectiveness, Adoption, Implementation, Maintenance
50	Intervention	Non-randomized studies	Phanuphak	2020	Linkages to HIV confirmatory testing and antiretroviral therapy after online, supervised, HIV self-testing among Thai men who have sex with men and transgender women	MSM 465; TGW 99	MSM, TGW	Asia	Use of online supervised HIVST is feasible for first-time Thai MSM TGW testers, cited more that they fear to run into someone; online self-management represents a promising strategy for prevention and treatment; challenging to link online HIVST to offline services	Reach, Effectiveness, Adoption, Implementation, Maintenance
34	Intervention	Qualitative study	Pierre	2020	A qualitative study on oral-fluid-based HIV self-testing experiences among men in Kigali, Rwanda	21	Men	Africa	Positive ST experience, clear and easy instructions, translation needed in local language, comfortable with purchase outside healthcare, recommended contact with HCP, concerns on missing linkage to care and potential social harm	Reach, Effectiveness
52	Intervention	Non-randomized studies	Pintye	2019	Acceptability and outcomes of distributing HIV self-tests for male partner testing in Kenyan maternal and child health and family planning clinics	3620	Mothers (Women)	Africa	More than half of women have accepted ST for partner testing in family planning setting, with minimal additional time for counseling, may increase awareness for male partner HIV status in areas with high HIV burden	Reach, Effectiveness
46	Intervention	Non-randomized studies	Platteau	2015	Swab2know: An HIV-testing strategy using oral fluid samples and online communication of test results for men who have sex with men in Belgium	1071	MSM	Europe	Low threshold HIV testing with oral fluid, remote testing (in lab), and solid linkage to care, acceptability and intended uptake are high among at-risk in various settings, higher proportion never-tested before	Reach, Effectiveness, Maintenance
xx	Acceptability	Quantitative descriptive studies	Qin	2017	Benefits and Potential Harms of Human Immunodeficiency Virus Self-Testing Among Men Who Have Sex With Men in China: An Implementation Perspective	1189	MSM	Asia	Point of view MSM only, concerns among MSM for adopting unsupervised HIVST; limited evidence from outside location where it is widely implemented; Finding sdemonstrate the capacity of HIV ST to reach persons who whould otherwise not test and or increase testing frequency among the population	Reach*
48	Intervention	Non-randomized studies	Radebe	2020	HIV self-screening distribution preferences and experiences among men who have sex with men in Mpumalanga Province: Informing policy for South Africa	127	MSM	Africa	Clear preference through distribution in CBO also acceptable through clinic distribution and uptake could be improved when acces is through CBO. None mentioned lack of counselling as a problem	Reach, Effectiveness
xx	Intervention	Qualitative study	Raffe	2020	HIV self-tests for men who have sex with men, accessed via a digital vending machine: a qualitative study of acceptability	23	MSM	Europe	Very accepting of HIVST vending machine, would encourage more people to use the machine, the vending machine could enable more easily testing because of stigma at the sexual health clinic, limitation of HIVST was reduced attendance of clinics for screening of other STI, poor understanding of window period, receiving positive outcome without immediate support	Reach, Effectiveness, Maintenance
63	Intervention	Non-randomized studies	Rahib	2021	Online self-sampling kits to screen multipartner MSM for HIV and other STIs: Participant characteristics and factors associated with kit use in the first 3 months of the MemoDepistages programme, France, 2018	7158	MSM	Europe	Easy-to-obtain means highly compliant, instructions contributed to address issues in blood collection, new HIV infections found, postal testkits for several infections can perform comprehensive tests, important to target at-risk young people	Reach, Effectiveness, Maintenance
36	Intervention	Non-randomized studies	Rahib	2022	Online self-sampling kits for human immunodeficiency virus and other sexually transmitted infections: Feasibility, positivity rates, and factors associated with infections in France	1948	MSM	Europe	Reach of at-risk MSM (high number of partners, unprotected sex), home testing may succeed in removing geographical inequalities to access, acceptance process is associated with sociodemographic characteristics	Reach, Effectiveness
71	Intervention	Non-randomized studies	Ricca	2016	Factors Associated with Returning At-Home Specimen Collection Kits for HIV Testing among Internet-Using Men Who Have Sex with Men	896	MSM	North America	Demonstrates feasible and acceptabile for collectiong specimen at home and willingnes to use DBS; effectively identify HIV infected individuals; men of varying profile are willing to partcipate; no difference in kit return between urban and non urban; recommended to look at incentives and contact in order to maintain return rate; study was conducted BEFORE oral fluid had become available.	Reach, Effectiveness, Adoption
xx	Acceptability	Quantitative descriptive studies	Robinson	2017	Preferences for Home-Based HIV Testing Among Heterosexuals at Increased Risk for HIV/AIDS: New Orleans, Louisiana, 2013	464	At-risk heterosexuals	North America	High acceptance of HBT by heterosexuals at risk, overcome universal testing barriers is use of HBT, could reach poulations who are currently unwilling/unable, need for combined methodology	Reach, Maintenance
xx	Intervention	Non-randomized studies	Rosenthal	2023	Geospatial Prioritization to Reach Hispanic or Latino and Other Priority Populations Through HIV Home Testing Services	2554	Hispanic/Latino MSM and TG/GNC people who have sex with men	North America	Geospatial prioritizing is effective in reaching key population (here: hispanics/latinos); interested in HIV ST when available; low positives; HIV-positives were succesfully linked to care; More than 1/4 reported to not being testing in the past 12 months	Reach, Effectiveness
xx	Acceptability	Qualitative study	Ryu	2023	Disruptions of sexually transmitted and blood borne infections testing services during the COVID-19 pandemic: accounts of service providers in Ontario, Canada	18	Service providers	North America	Due to covid pandemic service providers adopted new practices, self-sampling testing, virtual risk assessment, counselling sessions online our through phone; highly acceptable among clients, also among care providers and feasible, can help alleviate the disruptions cause by covid pandemic, implementation science should examine further implementation of self-sampling methods	Adoption, Implementation, Maintenance
xx	Acceptability	Quantitative descriptive studies	Saunders	2012	Where do young men want to access STI screening? A stratified random probability sample survey of young men in Great Britain	411	Young men	Europe	Acceptability of various settings for SST, traditional outreach settings are more acceptable than non-traditional settings (sportclub etc.) but maybe important to reach men who otherwise wont test	Reach, Effectiveness
31	Intervention	Mixed methods studies	Seguin	2018	Self-testing is a feasible and acceptable option for identifying extragenital gonorrhea (GC) and Chlamydia (CT) infections in HIV-Infected People	QNT 119; QLT 21	Black Africans	Europe	Stage I: Privacy, convenience and avoiding stigma were strengths, concerns on blood collection, distribution by CBO working in communities; preference for saliva based or more user friendly. Stage II: Potential for increasing uptake (expanding reach to never tested), may be cost-effective for identifying new HIV, although no reactive results. Additional results: more community engagement with AA …	Reach, Effectiveness, Adoption, Implementation, Maintenance
xx	Acceptability	Quantitative descriptive studies	Sharma	2014	Acceptability and intended usage preferences for six HIV testing options among internet-using men who have sex with men	973	MSM	North America	High acceptability demonstrating the potential for combining multiple options; younger men preferred expedited/express testing, appeal of results through text messages. Favorable attributes: rapid home oral fluid ST with instant results and not having to visit facility	Reach*
26	Intervention	Qualitative study	Sharma	2022	Perceptions and Experiences of Returning Self-collected Specimens for HIV, Bacterial STI and Potential PrEP Adherence Testing among Sexual Minority Men in the United States	25	(GB)MSM	North America	Self-collection acceptable: plain unmarked packages, choice of carriers, at-home delivery or self-service locker, color-coded instructions, challenges reported for anal swab and finger stick blood, support beyond written instructions may prove useful, barriers reported: low self-efficacy	Reach, Effectiveness
30	Intervention	Non-randomized studies	Sharma	2022	Study Evaluating Self-Collected Specimen Return for HIV, Bacterial STI, and Potential Pre-Exposure Prophylaxis Adherence Testing Among Sexual Minority Men in the United States.	100	(GB)MSM	North America	Self-collection: difficulties in blood collection, maybe additional oral fluid test, supplement hiv testing offering, sample had high levels of HIV and STI knowledge, non-returning participants had lower levels of contracting STI/HIV	Reach, Effectiveness
72	Acceptability	Quantitative descriptive studies	Shrestha	2022	Mobile Health Technology Use and the Acceptability of an mHealth Platform for HIV Prevention Among Men Who Have Sex With Menin Malaysia: Cross-sectional Respondent-Driven Sampling Survey	376	MSM	Asia	Assess opportunities to implement mHealth strategies for HIV prevention efforts and features of tailored platform, interventions identified that could be incorporated in HIV prevention mHealth: engagement in HIV testing and increasing uptake; need for receiving info, medication reminders, illicit drug use through mHealth (because absence in public dialogue of HIV in country)	Adoption
xx	Acceptability	Quantitative descriptive studies	Syred	2019	Choose to test: Self-selected testing for sexually transmitted infections within an online service	6253	General population	Europe	Providing users with a choice of test on an online sexual health care service does not affect the number of diagnoses; where choices are provided majority will choose HIV syphilis and CT/NG testing	Reach*
xx	Acceptability	Qualitative study	Tobin	2018	Acceptability and feasibility of a Peer Mentor program to train young Black men who have sex with men to promote HIV and STI home-testing to their social network members	15	(YB)MSM	North America	Peer mentor was acceptable in educating others about testing, no differences in age or HIV status. Training YBMSM to disseminate HBT kits could broaden reach of testing	Adoption
39	Intervention	Non-randomized studies	Tonen-Wolyec	2019	Acceptability, feasibility, and individual preferences of blood-based HIV self-testing in a population-based sample of adolescents in Kisangani, Democratic Republic of the Congo	628	Adolescents	Africa	HIVST novel method for more accessible, confidential and available at non-traditional venue; home based supervised HIVST blood-based ST and peer-based approach was associated with high degree of acceptability; misinterpretation is a concern, especially among low educated, face to face post-test was preferred	Reach, Effectiveness
xx	Acceptability	Quantitative descriptive studies	Tonen-Wolyec	2019	Acceptability of HIV self-testing in African students: a cross-sectional survey in the Democratic Republic of Congo	1012	Students	Africa	Acceptability among African students, unsupervised HIVST is much more acceptable among young students and is associated with prior knowledge (rather than supervised) and possiblities of post test counselling, adapted communication appears essential to increase supply of HIVST	Reach*
xx	Acceptability	Non-randomized studies	Turner	2018	Web-based data collection for older adults living with HIV in a clinical research setting: pilot observational study	5632	General population	Europe	Availability of web-based testing increased total volume of STI testing and proportion of clinic-visits, users can easility trasitioned from web to face-to-face	Reach, Maintenance
xx	Intervention	Non-randomized studies	Van Loo	2017	Screening for HIV, hepatitis B and syphilis on dried blood spots: A promising method to better reach hidden high-risk populations with self-collected sampling	217	MSM	Europe	DBS feasible in routine for three screening tests, acceptability among clinic-visiting MSM, succesfull implementation: user understanding, willing to send back postal mail, important to take storage and transport conditions in consideration	Reach, Effectiveness, Maintenance
xx	Acceptability	Mixed methods studies	Vera	2019	Acceptability and feasibility of using digital vending machines to deliver HIV self-tests to men who have sex with men	QNT 232; QLT 10	MSM	Europe	Uptake of HIVST distributed by VM was greater than current HIV testing, it was highly acceptable, potentially more frequent testing; concerns on understanding window phase and acute HIV	Reach, Adoption*
xx	Intervention	Non-randomized studies	Volk	2016	Acceptability and feasibility of HIV self-testing among men who have sex with men in Peru and Brazil	103	MSM	South America	High feasibility and acceptability of HIVST blood based and may mititgate frequent cited barriers; acces to lowcost would increase testing frequency	Effectiveness
62	Intervention	Non-randomized studies	Wong	2022	Regular Testing of HIV and Sexually Transmitted Infections With Self-Collected Samples From Multiple Anatomic Sites to Monitor Sexual Health in Men Who Have Sex With Men: Longitudinal Study	204	MSM	Asia	Completion rate of self-sampled testing was high, SST was convenient, confidence and correct sampled, perceived relfection of STI status, only mild discomfort; Positive association with medical referral, detection of STI may have warned MSM about health risks, STI knowledge may have increased in this group	Reach, Effectiveness
49	Intervention	Non-randomized studies	Wulandari	2020	Uptake and acceptability of assisted and unassisted HIV self-testing among men who purchase sex in brothels in Indonesia: A pilot intervention study	292	CSW (MWPS)	Asia	HIVST offered by lay provider was mostly accepted (at brothel for MWPS), most of them preffered assisted testing, potential improvement for uptake	Reach, Effectiveness, Maintenance
69	Intervention	Non-randomized studies	Xia	2018	Feasibility of an internet-based HIV testing service: anonymous urine collection from men who have sex with men	1977	MSM	Asia	Compared with blood-based and oral fluid, with urine provides a better balance of reliability, accesability and risk of personal information disclosure. Return rate was low but acceptable, new hiv infections found, not all reached for follow up;	Reach, Effectiveness
54	Intervention	Randomized controlled trials	Xiao	2020	Sexual network distribution of HIV self-testing kits: Findings from the process evaluation of an intervention for men who have sex with men in China	177	MSM	Asia	HIVST is proven efficacious to improve uptake among key populations (MSM in CT), sexual network-based approach for distribution is feasible and promising for reaching untested men	Reach, Effectiveness, Maintenance
xx	Acceptability	Quantitative descriptive studies	Zhang	2022	The Impacts of the COVID-19 Pandemic on HIV Testing Utilization among Men Who Have Sex with Men in China: Cross-sectional Online Survey	595	(GB)MSM	Asia	More effort should be given to promote home-based ST with essential supporting services, to mitigate the potential negative impacts caused by COVID pandemic	Reach*
59	Intervention	Non-randomized studies	Zhong	2017	Acceptability and feasibility of a social entrepreneurship testing model to promote HIV self-testing and linkage to care among men who have sex with men	380	MSM	Asia	Acceptable and feasible to use entrepeneur model SET to promote HIV testing among Chinese MSM, especially low- and middle-income countries where community organizations are very involved in HIV prevention, and where internet access is good, convenience, easy to use, concerns about cost and interpretation of results	Reach, Effectiveness, Implementation
