# Supplementary material for: Understanding Practical, Robust Implementation and Sustainability of Home-based Comprehensive Sexual Health Care: A Realist Review
Source: AIDS Behav. 2024 Jul 4;28(10):3338–49. doi: 10.1007/s10461-024-04415-x (PMC11427609; doi:10.1007/s10461-024-04415-x)
Supplement: Supplementary file 4 — Supplementary Material 4 [file 10461_2024_4415_MOESM4_ESM.xlsx]

## Sheet: Quality appraisal
‘Understanding practical, robust implementation and sustainability of home-based comprehensive sexual health care: a Realist Review’.
Goense*, Doan, Kpokiri, Evers, Estcourt, Crutzen, Klausner, Tang, Baraitser, Hoebe, Dukers-Muijrers. *c.goense@maastrichtuniversity.nl
Supplementary information 4. List of included studies and their quality appraisal	Supplementary information 4. List of included studies and their quality appraisal					SCREENING QUESTIONS		ADDITIONAL QUESTIONS IN REGARD TO REALIST APPROACH				1. QUALITATIVE STUDIES					2. RANDOMIZED CONTROLLED TRIALS					3. NON-RANDOMIZED STUDIES					4. QUANTITATIVE DESCRIPTIVE STUDIES					5. MIXED METHODS STUDIES
	DOI	First author	Year	Title	Design	S1. Are there clear research questions?	S2. Do the collected data allow to address the research questions?	A1. Does the study describes constructs from IPT?	A2. Does the study describes the context of the intervention?	A3. Does the study describes the components of the intervention?	A4. Does the study describe the way the intervention affects at least one of the outcomes?	1.1. Is the qualitative approach appropriate to answer the research question?	1.2. Are the qualitative data collection methods adequate to address the research question?	1.3. Are the findings adequately derived from the data?	1.4. Is the interpretation of results sufficiently substantiated by data?	1.5. Is there coherence between qualitative data sources, collection, analysis and interpretation?	2.1. Is randomization appropriately performed?	2.2. Are the groups comparable at baseline?	2.3. Are there complete outcome data?	2.4. Are outcome assessors blinded to the intervention provided?	2.5 Did the participants adhere to the assigned intervention?	3.1. Are the participants representative of the target population?	3.2. Are measurements appropriate regarding both the outcome and intervention (or exposure)?	3.3. Are there complete outcome data?	3.4. Are the confounders accounted for in the design and analysis?	3.5. During the study period, is the intervention administered (or exposure occurred) as intended?	4.1. Is the sampling strategy relevant to address the research question?	4.2. Is the sample representative of the target population?	4.3. Are the measurements appropriate?	4.4. Is the risk of nonresponse bias low?	4.5. Is the statistical analysis appropriate to answer the research question?	5.1. Is there an adequate rationale for using a mixed methods design to address the research question?	5.2. Are the different components of the study effectively integrated to answer the research question?	5.3. Are the outputs of the integration of qualitative and quantitative components adequately interpreted?	5.4. Are divergences and inconsistencies between quantitative and qualitative results adequately addressed?	5.5. Do the different components of the study adhere to the quality criteria of each tradition of the methods involved?
1	10.1016/j.eimc.2020.01.020	Agusti	2020	Outreach HIV testing using oral fluid and online consultation of the results: Pilot intervention in Catalonia	Non-randomized studies	Yes	Yes	Yes	Yes	Yes	Yes											No	Yes	Yes	Yes	Yes
2	10.1093/pubmed/fdv075	Ahmed-Little	2016	Attitudes towards HIV testing via home-sampling kits ordered online (RUClear pilots 2011-12)	Mixed-methods studies	Yes	Yes	Yes	Yes	Yes	Yes																					Can't tell	No	Yes	No	No
3	10.1007/s10461-014-0765-4	Asiimwe	2014	Accuracy of un-supervised versus provider-supervised self-administered HIV testing in Uganda: A randomized implementation trial	Randomized controlled trial	Yes	Yes	Yes	Yes	Yes	Yes						Yes	Yes	Yes	No	Yes
4	10.11604/pamj.2022.43.94.31741	Babatunde	2022	Assessment of knowledge and acceptability of HIV self-testing among students of selected universities in southwest Nigeria: an online cross-sectional study	Quantitative descriptive studies	Yes	Yes	Yes	No	No	No																Yes	No	Yes	No	Yes
5	10.1177/0956462419868882	Baraitser	2019	User preference for HIV self-testing or self-sampling within a free online sexual health service: a service evaluation	Non-randomized studies	Yes	Yes	Yes	Yes	Yes	Yes											No	Yes	Yes	Yes	Yes
6	10.1016/j.ijid.2014.03.1379	Belza	2014	Low knowledge and anecdotal use of unauthorized online HIV self-test kits among attendees at a street-based HIV rapid testing programme in Spain	Non-randomized studies	Yes	Yes	Yes	Yes	Yes	Yes											Can't tell	Yes	Yes	Yes	Yes
7	10.21037/mhealth-20-70	Biello	2021	HIV self-testing and STI self-collection via mobile apps: experiences from two pilot randomized controlled trials of young men who have sex with men	Randomized controlled trial	Yes	Yes	Yes	Yes	Yes	Yes						Can't tell	Can't tell	No	No	Yes
8	10.1186/s12879-022-07432-0	Cannon	2022	Feasibility of a novel self-collection method for blood samples and its acceptability for future home-based PrEP monitoring	Non-randomized studies	Yes	Yes	Yes	Yes	Yes	Yes											No	Yes	Yes	Yes	Yes
9	10.1080/00224499.2011.647117	Carballo-Diéguez	2012	Will gay and bisexually active men at high risk of infection use over-the-counter rapid HIV tests to screen sexual partners?	Mixed methods studies	Yes	Yes	Yes	Yes	Yes	Yes																					Can't tell	Yes	Yes	Can't tell	Yes
10	10.1007/s10461-019-02711-5	Catania	2020	Oral HIV Self-Implemented Testing: Performance Fidelity Among African American MSM	Non-randomized studies	Yes	Yes	Yes	Yes	Yes	Yes											No	Yes	Yes	Yes	Yes
11	10.1007/s10461-021-03209-9	Chasco	2021	Mixed-Methods Evaluation of the Incorporation of Home Specimen Self-Collection Kits for Laboratory Testing in a Telehealth Program for HIV Pre-exposure Prophylaxis	Mixed methods studies	Yes	Yes	Yes	Yes	Yes	Yes																					Can't tell	Yes	Yes	No	Yes
12	10.1080/09540121.2015.1090533	Chiu	2016	Correlates of requesting home HIV self-testing kits on online social networks among African-American and Latino men who have sex with men	Non-randomized studies	Yes	Yes	Yes	Yes	No	Yes											No	Yes	Yes	Yes	Yes
13	10.1136/sextrans-2021-055318	Clarke	2022	Assessment of online self-testing and self-sampling service providers for sexually transmitted infections against national standards in the UK in 2020	Quantitative descriptive studies	Yes	Yes	No	No	No	No																Yes	No	Yes	Can't tell	Yes
14	10.1093/ofid/ofz043	Cushman	2019	Attitudes and preferences regarding the use of rapid self-testing for sexually transmitted infections and HIV in San Diego area men who have sex with men	Quantitative descriptive studies	Yes	Yes	Yes	No	No	No																Yes	No	Yes	No	Yes
15	10.1016/j.jana.2017.09.015	Daniels	2018	Getting HIV self-test kits into the home for young African American MSM in Los Angeles: A qualitative report	Qualitative study	Yes	Yes	Yes	No	No	No	Yes	Yes	Yes	Yes	Yes
16	10.1186/s12889-018-5256-5	Dodds	2018	Preferences for linkage to HIV care services following a reactive self-test: discrete choice experiments in Malawi and Zambia	Qualitative study	Yes	Yes	Yes	No	No	No	Yes	Yes	Yes	Yes	Yes
17	10.1111/1753-6405.12653	Driver	2017	Acceptability of HIV self-sampling kits (TINY vial) among people of black African ethnicity in the UK: a qualitative study	Non-randomized studies	Yes	Yes	Yes	Yes	Yes	Yes											Can't tell	Yes	No	Can't tell	Yes
18	10.17269/s41997-020-00323-4/Published	Dulai	2021	HIV testing within the African community using home-based self collection of oral samples	Quantitative descriptive studies	Yes	Yes	Yes	No	No	No																Yes	No	Yes	Can't tell	Yes
19	10.1371/journal.pone.0209666	Eaton	2018	Awareness of and intention to use an online sexually transmitted and blood-borne infection testing service among gay and bisexual men in British Columbia, two years after implementation	Qualitative study	Yes	Yes	Yes	No	No	No	Yes	Yes	Yes	Yes	Yes
20	10.1097/QAD.0000000000001918	Elbee	2018	Do young black men who have sex with men in the deep south prefer traditional over alternative STI testing?	Quantitative descriptive studies	Yes	Yes	Yes	Yes	Yes	No																No	No	Yes	Can't tell	Yes
21	10.1136/sextrans-2015-052090	Elliot	2016	Identifying undiagnosed HIV in men who have sex with men (MSM) by offering HIV home sampling via online gay social media: A service evaluation	Non-randomized studies	Yes	Yes	Yes	Yes	Yes	Yes											Can't tell	Yes	Yes	Yes	Yes
22	10.1371/journal.pone.0120810	Fisher	2015	Home sampling for sexually transmitted infections and HIV in men who have sex with men: A prospective observational study	Non-randomized studies	Yes	Yes	Yes	Yes	Yes	Yes											No	Yes	Yes	Yes	Yes
23	10.1111/hiv.12420	Flowers	2017	Preparedness for use of the rapid result HIV self-test by gay men and other men who have sex with men (MSM): a mixed methods exploratory study among MSM and those involved in HIV prevention and care	Mixed methods studies	Yes	Yes	Yes	No	No	No																					Yes	Yes	Yes	Yes	Yes
24	10.1007/s10461-013-0630-x	Frasca	2014	Attitude and behavior changes among gay and bisexual men after use of rapid home HIV tests to screen sexual partners	Mixed methods studies	Yes	Yes	Yes	Yes	Yes	Yes																					No	Yes	Yes	Yes	Yes
25	10.1521/aeap.2018.30.1.47	Freeman	2018	Perceptions of HIV Self-Testing Among Men Who Have Sex With Men in the United States: A Qualitative Analysis	Qualitative study	Yes	Yes	Yes	No	No	No	Yes	Yes	Yes	Yes	Yes
26	10.1007/s10461-019-02730-2	Giguere	2020	Use of HIV Self-Testing Kits to Screen Clients Among Transgender Female Sex Workers in New York and Puerto Rico	Mixed methods studies	Yes	Yes	Yes	Yes	Yes	Yes																					Can't tell	Yes	Yes	Can't tell	Yes
27	10.3389/frph.2022.967770	Goense	2022	Intention to use and acceptability of home-based sexual health care among men who have sex with men who previously attended clinic-based sexual health care	Quantitative descriptive studies	Yes	Yes	Yes	No	No	No																Yes	No	Yes	Yes	Yes
28	10.1007/s13178-015-0212-y	Grov	2016	Recruiting A US national sample of HIV-negative gay and bisexual men to complete at-home self-administered HIV/STI testing and surveys: Challenges and opportunities	Quantitative descriptive studies	Yes	Yes	No	No	Yes	No																Yes	No	Yes	Can't tell	Can't tell
29	10.1016/j.annepidem.2019.05.003	Grov	2019	Recruiting vulnerable populations to participate in HIV prevention research: findings from the Together 5000 cohort study	Non-randomized studies	Yes	Yes	Yes	No	No	No											Can't tell	Yes	Yes	Yes	Yes
30	10.1097/QAI.0000000000000278	Han	2014	HIV self-testing among online MSM in China: implications for expanding HIV testing among key populations	Quantitative descriptive studies	Yes	Yes	Yes	No	No	No																Yes	No	Yes	Can't tell	Yes
31	10.1111/hiv.12593	Hoyos	2018	Knowledge, actual and potential use of HIV self-sampling testing kits among MSM recruited in eight European countries	Quantitative descriptive studies	Yes	yes	Yes	No	No	No																Yes	No	Yes	Can't tell	Yes
32	10.7448/IAS.16.1.18560	Hoyos	2013	Never tested for HIV in Latin-American migrants and Spaniards: prevalence and perceived barriers	Quantitative descriptive studies	Yes	Yes	Yes	No	No	No																Yes	No	Yes	Can't tell	Yes
33	10.1177/0956462420920136	Iliyasu	2020	Acceptability and correlates of HIV self-testing among university students in northern Nigeria	Quantitative descriptive studies	Yes	Yes	Yes	No	No	No																Yes	No	Yes	No	Yes
34	10.2196/11854	Jin	2019	An Internet-Based Self-Testing Model (Easy Test): Cross-Sectional Survey Targeting Men Who Have Sex With Men Who Never Tested for HIV in 14 Provinces of China	Non-randomized studies	Yes	Yes	Yes	Yes	Yes	Yes											No	Yes	Yes	Yes	Yes
35	10.1080/19317611.2019.1645075	John	2019	Gay and bisexual men’s experiences using self-testing kits for HIV and rectal and urethral bacterial sexually transmitted infections: Lessons learned from a study with home-based testing	Mixed-methods studies	Yes	Yes	Yes	Yes	Yes	Yes																					Can't tell	Yes	Yes	Can't tell	No
36	10.1177/09564624221094965	Kaneko	2022	Increasing access to HIV testing for men who have sex with men in Japan using digital vending machine technology	Mixed methods studies	Yes	Yes	Yes	No	Yes	No																					Yes	Yes	Yes	Yes	No
37	10.1080/09540121.2017.1360997	Kelvin	2018	Choice in HIV testing: the acceptability and anticipated use of a self-administered at-home oral HIV test among South Africans	Randomized controlled trials	Yes	Yes	Yes	Yes	Yes	Yes						Yes	Yes	Yes	Can't tell	Yes
38	10.2989/16085906.2016.1189442	Kelvin	2016	Offering self-administered oral HIV testing to truck drivers in Kenya to increase testing: a randomized controlled trial	Qualitative study	Yes	Yes	Yes	No	No	No	Yes	Yes	Yes	Yes	Yes
39	10.1136/sextrans-2018-053645	Knight	2019	Qualitative analysis of the experiences of gay, bisexual and other men who have sex with men who use GetCheckedOnline.com: a comprehensive internet-based diagnostic service for HIV and other STIs	Qualitative study	Yes	Yes	Yes	Yes	Yes	Yes	Yes	Yes	Yes	Yes	Yes
40	10.1080/09540121.2020.1785996	Lau	2020	Prevalence of and factors associated with behavioral intention to take up home-based HIV self-testing among male clients of female sex workers in China - an application of the Theory of Planned Behavior	Quantitative descriptive studies	Yes	Yes	Yes	No	No	No																Yes	No	Yes	No	Yes
41	10.1186/s12889-019-7122-5	Lebina	2019	Feasibility of community-based HIV self-screening in South Africa: A demonstration project	Non-randomized studies	Yes	Yes	Yes	Yes	Yes	Yes											Can't tell	Yes	Yes	Yes	Yes
42	10.1186/s12879-020-05658-4	Leenen	2020	Pilot implementation of a home-care programme with chlamydia, gonorrhoea, hepatitis B, and syphilis self-sampling in HIV-positive men who have sex with men.	Non-randomized studies	Yes	Yes	Yes	Yes	Yes	Yes											No	Yes	Yes	Yes	Can't tell
43	10.3389/frph.2021.634032	Leenen	2021	Systematic Development of an Intervention to Promote Self-Sampling for HIV and Sexually Transmitted Infections for Men Who Have Sex With Men: An Intervention Mapping Approach	Mixed methods studies	Yes	Yes	Yes	No	No	No																					Can't tell	Yes	Yes	Yes	Yes
44	10.1097/QAI.0000000000001601	Lippman	2018	High Acceptability and Increased HIV-Testing Frequency After Introduction of HIV Self-Testing and Network Distribution Among South African MSM	Non-randomized studies	Yes	Yes	Yes	Yes	Yes	Yes											No	Yes	Yes	Yes	Yes
45	10.2196/publichealth.5519	Loos	2016	Acceptability of a Community-Based Outreach HIV-Testing Intervention Using Oral Fluid Collection Devices and Web-Based HIV Test Result Collection Among Sub-Saharan African Migrants: A Mixed-Method Study	Mixed-methods studies	Yes	Yes	Yes	Yes	Yes	Yes																					Yes	Yes	Yes	Yes	Yes
46	10.1007/s10461-017-1932-1	MacGowan	2018	Pilot evaluation of the ability of men who have sex with men to self-administer rapid HIV tests prepare dried blood spot cards and interpret test results Atlanta Georgia 2013	Non-randomized studies	Yes	Yes	Yes	Yes	Yes	Yes											No	Yes	Yes	Yes	Yes
47	10.2196/publichealth.6377	Maksut	2016	A Test of Concept Study of At-Home, Self-Administered HIV Testing With Web-Based Peer Counseling Via Video Chat for Men Who Have Sex With Men	Non-randomized studies	Yes	Yes	Yes	Yes	Yes	Yes											No	Yes	Yes	Yes	Yes
48	10.1136/bmjopen-2017-017978	Manavi	2017	Observational study of factors associated with return of home sampling kits for sexually transmitted infections requested online in the UK	Quantitative descriptive studies	Yes	Yes	Yes	No	No	No																Yes	Yes	Yes	No	Yes
49	10.2196/21268	Maté	2020	Potential of HIV self-sampling to increase testing frequency among gay, bisexual, and other men who have sex with men, and the role of online result communication: Online cross-sectional study	Quantitative descriptive studies	Yes	Yes	Yes	Yes	No	No																Yes	No	Yes	Can't tell	Yes
50	10.1016/S1473-3099(20)30050-5	Mbopi-Kéou	2020	Launching HIV self-testing in a multicultural setting in Cameroon	Non-randomized studies	Yes	Yes	Yes	No	Yes	Yes											Can't tell	Yes	Can't tell	Yes	Can't tell
51	10.1371/journal.pmed.1002779	Miners	2019	Preferences for HIV testing services among men who have sex with men in the UK: A discrete choice experiment	Quantitative descriptive studies	Yes	Yes	Yes	No	No	No																Yes	No	Yes	Can't tell	Yes
52	10.1371/journal.pone.0169765	Mokgatle	2017	High Acceptability of HIV Self-Testing among Technical Vocational Education and Training College Students in Gauteng and Northwest Province: What Are the Implications for the Scale Up in South Africa?	Quantitative descriptive studies	Yes	Yes	Yes	No	No	No																Yes	No	Yes	Can't tell	Yes
53	10.1016/S2352-3018(18)30258-3	Mulubwa	2019	Community based distribution of oral HIV self-testing kits in Zambia: a cluster-randomised trial nested in four HPTN 071 (PopART) intervention communities	Randomized controlled trial	Yes	Yes	Yes	Yes	Yes	Yes						Yes	Yes	Yes	No	Yes
54	10.1186/s12879-021-06442-8	Nash	2021	Acceptability and usability of HIV self-tests in two European countries: findings from surveys of clients at non-governmental organisations in Lithuania and Italy	Non-randomized studies	Yes	Yes	Yes	Yes	No	Yes											No	Yes	Yes	Yes	Yes
55	10.1186/s12889-020-09105-6	Nnko	2020	Female sex workers perspectives and concerns regarding HIV self-testing: an exploratory study in Tanzania	Qualitative study	Yes	Yes	Yes	No	No	No	Yes	Yes	Yes	Yes	Yes
56	10.1097/OLQ.0000000000001473	Norelli	2021	Scaling Up CareKit: Lessons Learned from Expansion of a Centralized Home HIV and Sexually Transmitted Infection Testing Program	Non-randomized studies	Yes	Yes	Yes	Yes	Yes	Yes											Can't tell	Yes	Yes	No	Can't tell
57	10.1111/hiv.12694	O'Donnell	2019	Inequalities in HIV testing uptake and needs among men who have sex with men living in Ireland: findings from an internet survey	Quantitative descriptive studies	Yes	Yes	Yes	No	No	No																Yes	No	Yes	Can't tell	Yes
58	10.1371/journal.pone.0152653	Pérez	2016	I Know that I Do Have HIV but Nobody Saw Me': Oral HIV Self-Testing in an Informal Settlement in South Africa	Qualitative study	Yes	Yes	Yes	No	No	No	Yes	Yes	Yes	Yes	Yes
59	10.1002/jia2.25118	Phanuphak	2018	What would you choose: Online or Offline or Mixed services? Feasibility of online HIV counselling and testing among Thai men who have sex with men and transgender women and factors associated with service uptake	Non-randomized studies	Yes	Yes	Yes	Yes	Yes	Yes											Can't tell	Yes	Yes	Yes	No
60	10.1002/jia2.25448/full	Phanuphak	2020	Linkages to HIV confirmatory testing and antiretroviral therapy after online, supervised, HIV self-testing among Thai men who have sex with men and transgender women	Non-randomized studies	Yes	Yes	Yes	Yes	Yes	Yes											No	Yes	Yes	Yes	Yes
61	10.11604/pamj.2020.37.138.24353	Pierre	2020	A qualitative study on oral-fluid-based HIV self-testing experiences among men in Kigali, Rwanda	Qualitative study	Yes	Yes	Yes	Yes	Yes	Yes	Yes	Yes	Yes	Yes	Yes
62	10.1097/QAD.0000000000002211	Pintye	2019	Acceptability and outcomes of distributing HIV self-tests for male partner testing in Kenyan maternal and child health and family planning clinics	Non-randomized studies	Yes	Yes	Yes	Yes	Yes	Yes											No	Yes	Yes	Yes	Yes
63	10.2196/jmir.4384	Platteau	2015	Swab2know: An HIV-testing strategy using oral fluid samples and online communication of test results for men who have sex with men in Belgium	Non-randomized studies	Yes	Yes	Yes	Yes	Yes	Yes											Can't tell	Yes	Yes	Yes	No
64	10.1097/OLQ.0000000000000581	Qin	2017	Benefits and Potential Harms of Human Immunodeficiency Virus Self-Testing Among Men Who Have Sex With Men in China: An Implementation Perspective	Quantitative descriptive studies	Yes	Yes	Yes	No	No	No																Yes	No	Yes	Can't tell	Yes
65	10.7196/SAMJ.2019.v109i4.13818	Radebe	2020	HIV self-screening distribution preferences and experiences among men who have sex with men in Mpumalanga Province: Informing policy for South Africa	Non-randomized studies	Yes	Yes	Yes	Yes	Yes	Yes											No	Yes	Yes	Yes	Yes
66	10.1177/0956462419890726	Raffe	2020	HIV self-tests for men who have sex with men, accessed via a digital vending machine: a qualitative study of acceptability	Qualitative study	Yes	Yes	Yes	Yes	Yes	Yes	Yes	Yes	Yes	Yes	Yes
67	10.1136/sextrans-2020-054790ï	Rahib	2021	Online self-sampling kits to screen multipartner MSM for HIV and other STIs: Participant characteristics and factors associated with kit use in the first 3 months of the MemoDepistages programme, France, 2018	Non-randomized studies	Yes	Yes	Yes	Yes	Yes	Yes											No	Yes	Yes	Yes	Yes
68	10.1177/09564624211066447	Rahib	2022	Online self-sampling kits for human immunodeficiency virus and other sexually transmitted infections: Feasibility, positivity rates, and factors associated with infections in France	Non-randomized studies	Yes	Yes	Yes	Yes	Yes	Yes											Can't tell	Yes	Yes	Yes	Yes
69	10.1177/2325957416668579	Ricca	2016	Factors Associated with Returning At-Home Specimen Collection Kits for HIV Testing among Internet-Using Men Who Have Sex with Men	Non-randomized studies	Yes	Yes	Yes	Yes	Yes	Yes											No	Yes	Yes	Yes	Yes
70	10.1097/QAI.0000000000001410	Robinson	2017	Preferences for Home-Based HIV Testing Among Heterosexuals at Increased Risk for HIV/AIDS: New Orleans, Louisiana, 2013	Quantitative descriptive studies	Yes	Yes	Yes	No	No	No																Yes	No	Yes	Can't tell	Yes
71	10.1097/PHH.0000000000001700	Rosenthal	2023	Geospatial Prioritization to Reach Hispanic or Latino and Other Priority Populations Through HIV Home Testing Services	Non-randomized studies	Yes	Yes	Yes	No	Yes	Yes											No	Yes	Yes	Yes	Yes
72	10.1186/s12913-023-09028-z	Ryu	2023	Disruptions of sexually transmitted and blood borne infections testing services during the COVID-19 pandemic: accounts of service providers in Ontario, Canada	Qualitative study	Yes	Yes	Yes	No	No	No	Yes	Yes	Yes	Yes	Yes
73	10.1136/sextrans-2011-050406	Saunders	2012	Where do young men want to access STI screening? A stratified random probability sample survey of young men in Great Britain	Quantitative descriptive studies	Yes	Yes	Yes	No	No	No																Yes	Yes	Yes	Can't tell	Yes
74	10.3310/hta22220	Seguin	2018	Self-testing is a feasible and acceptable option for identifying extragenital gonorrhea (GC) and Chlamydia (CT) infections in HIV-Infected People	Mixed methods studies	Yes	Yes	Yes	Yes	Yes	Yes																					Yes	Yes	Yes	Yes	Yes
75	10.1007/s10461-022-03846-8	Sharma	2022	Perceptions and Experiences of Returning Self-collected Specimens for HIV, Bacterial STI and Potential PrEP Adherence Testing among Sexual Minority Men in the United States	Qualitative study	Yes	Yes	Yes	Yes	Yes	Yes	Yes	Yes	Yes	Yes	Yes
76	10.1177/15579883221115591	Sharma	2022	Study Evaluating Self-Collected Specimen Return for HIV, Bacterial STI, and Potential Pre-Exposure Prophylaxis Adherence Testing Among Sexual Minority Men in the United States.	Non-randomized studies	Yes	Yes	Yes	Yes	Yes	Yes											No	Yes	Yes	Yes	No
77	10.1186/2193-1801-3-109	Sharma	2014	Acceptability and intended usage preferences for six HIV testing options among internet-using men who have sex with men	Quantitative descriptive studies	Yes	Yes	Yes	No	No	No																Yes	No	Yes	Can't tell	Yes
78	10.2196/36917	Shrestha	2022	Mobile Health Technology Use and the Acceptability of an mHealth Platform for HIV Prevention Among Men Who Have Sex With Menin Malaysia: Cross-sectional Respondent-Driven Sampling Survey	Quantitative descriptive studies	Yes	Yes	Yes	No	No	Yes																Yes	No	Yes	Can't tell	Yes
79	10.1136/sextrans-2018-053796	Syred	2019	Choose to test: Self-selected testing for sexually transmitted infections within an online service	Quantitative descriptive studies	Yes	Yes	Yes	No	No	No																Yes	Can't tell	Yes	Can't tell	Yes
80	10.1080/09540121.2018.1442553	Tobin	2018	Acceptability and feasibility of a Peer Mentor program to train young Black men who have sex with men to promote HIV and STI home-testing to their social network members	Qualitative study	Yes	Yes	Yes	No	No	No	Yes	Yes	Yes	Yes	Yes
81	10.11604/pamj.2019.33.83.18586	Tonen-Wolyec	2019	Acceptability, feasibility, and individual preferences of blood-based HIV self-testing in a population-based sample of adolescents in Kisangani, Democratic Republic of the Congo	Non-randomized studies	Yes	Yes	Yes	Yes	Yes	Yes											Can't tell	Yes	Yes	Yes	Yes
82	10.1371/journal.pone.0218795	Tonen-Wolyec	2019	Acceptability of HIV self-testing in African students: a cross-sectional survey in the Democratic Republic of Congo	Quantitative descriptive studies	Yes	Yes	Yes	No	No	No																Yes	Can't tell	Yes	Can't tell	Yes
83	10.2196/jmir.8101	Turner	2018	Web-based data collection for older adults living with HIV in a clinical research setting: pilot observational study	Non-randomized studies	Yes	Yes	Yes	Yes	Yes	Yes											Can't tell	Yes	Yes	Yes	Yes
84	10.1371/journal.pone.0186722	Van Loo	2017	Screening for HIV, hepatitis B and syphilis on dried blood spots: A promising method to better reach hidden high-risk populations with self-collected sampling	Non-randomized studies	Yes	Yes	Yes	Yes	Yes	Yes											No	Yes	Yes	Yes	Yes
85	10.1136/sextrans-2018-053857	Vera	2019	Acceptability and feasibility of using digital vending machines to deliver HIV self-tests to men who have sex with men	Mixed-methods studies	Yes	Yes	Yes	No	No	No																					Yes	Yes	Yes	Can't tell	Yes
86	10.1177/0956462415586676	Volk	2016	Acceptability and feasibility of HIV self-testing among men who have sex with men in Peru and Brazil	Non-randomized studies	Yes	Yes	Yes	Yes	Yes	Yes											No	Yes	Yes	Yes	Yes
87	10.2196/40996	Wong	2022	Regular Testing of HIV and Sexually Transmitted Infections With Self-Collected Samples From Multiple Anatomic Sites to Monitor Sexual Health in Men Who Have Sex With Men: Longitudinal Study	Non-randomized studies	Yes	Yes	Yes	Yes	Yes	Yes											No	Yes	Yes	Yes	Yes
88	10.1186/s12889-020-08812-4	Wulandari	2020	Uptake and acceptability of assisted and unassisted HIV self-testing among men who purchase sex in brothels in Indonesia: A pilot intervention study	Non-randomized studies	Yes	Yes	Yes	Yes	Yes	Yes											No	Yes	Yes	Yes	Yes
89	10.1080/09540121.2018.1488033	Xia	2018	Feasibility of an internet-based HIV testing service: anonymous urine collection from men who have sex with men	Non-randomized studies	Yes	Yes	Yes	Yes	Yes	Yes											Can't tell	Yes	Yes	No	Yes
90	10.1371/journal.pone.0232094	Xiao	2020	Sexual network distribution of HIV self-testing kits: Findings from the process evaluation of an intervention for men who have sex with men in China	Randomized controlled trials	Yes	Yes	Yes	Yes	Yes	Yes						Can't tell	Yes	Yes	No	Yes
91	10.2196/30070	Zhang	2022	The Impacts of the COVID-19 Pandemic on HIV Testing Utilization among Men Who Have Sex with Men in China: Cross-sectional Online Survey	Quantitative descriptive studies	Yes	Yes	Yes	No	No	No																Yes	No	Yes	Can't tell	Yes
92	10.1111/hiv.12437	Zhong	2017	Acceptability and feasibility of a social entrepreneurship testing model to promote HIV self-testing and linkage to care among men who have sex with men	Non-randomized studies	Yes	Yes	Yes	Yes	Yes	Yes											Can't tell	Yes	Yes	Yes	Yes
93	10.1097/OLQ.0000000000001313	Carnevale	2019	At Home Testing for Sexually Transmitted Infections During the COVID-19 Pandemic	Non-randomized studies	Yes	Yes	Yes	Yes	Yes	Yes											No	Yes	No	Yes	No
